# Supplementary material for: Three Novel Pathogenic Variants in Unrelated Vietnamese Patients with Cardiomyopathy
Source: Diagnostics (Basel). 2024 Nov 30;14(23):2709. doi: 10.3390/diagnostics14232709 (PMC11640685; doi:10.3390/diagnostics14232709)
Supplement: Supplementary file 1 [file diagnostics-14-02709-s001.zip]

Archive with 1 entries (1 files):
- diagnostics-3293743-supplementary.pdf
